# Supplementary material for: EP-Pred: A Machine Learning Tool for Bioprospecting Promiscuous Ester Hydrolases
Source: Biomolecules. 2022 Oct 21;12(10):1529. doi: 10.3390/biom12101529 (PMC9599548; doi:10.3390/biom12101529)
Supplement: Supplementary file 1 [file biomolecules-12-01529-s001.zip]

Archive with 2 entries (2 files):
- biomolecules-1923580-supplementary_S1_S2_FS1.pdf
- sumplementary_S3_S4_S5_S6_S7.xlsx
